# Supplementary material for: PanaxGDB: A Comprehensive Platform for Panax
Source: Front Plant Sci. 2022 May 25;13:883818. doi: 10.3389/fpls.2022.883818 (PMC9174995; doi:10.3389/fpls.2022.883818)
Supplement: Supplementary file 1 [file Table_1.XLSX]

## Sheet: Sheet1
Supplementary Table S1: Significant SNPs located in CDS from GWAS analysis of root weight and leaf width
chromosome	Location	Ref	Alt	P value	-log(p)	ID	Description
1	27887582	C	T	3.19677e-11	10.4953	Pno01G006121	Protein kinase;Regulator of chromosome condensation 1/beta-lactamase-inhibitor protein II
5	23595241	A	C	7.95755e-07	6.09922	Pno05G005691	Uridine kinase;GBF-interacting protein 1
5	42204851	C	T	1.4523e-08	7.83794	Pno05G008934	2-isopropylmalate synthase
5	132662149	A	G	3.32186e-11	10.4786	Pno05G001319	Phosphatidylinositol N-acetylglucosaminyltransferase;Glycosyl transferase,family 1
6	194735641	A	T	3.19677e-11	10.4953	Pno06G004016	Synaptobrevin;WD40 repeat;Soluble quinoprotein glucose/sorbosone dehydrogenase
7	41022803	T	C	3.55642e-07	6.44899	Pno07G007685	Small subunit ribosomal protein S11
7	75326356	A	T	5.16631e-08	7.28682	Pno07G013495	AMP-dependent synthetase/ligase;Zinc finger,CCHC-type;Threonyl/alanyl tRNA synthetase,class II-like,putative editing domain;Long-chain acyl-CoA synthetase
3	139316190	G	A	3.11e-10	9.50701	Pno03G001912	2-oxoacid dehydrogenase acyltransferase;Chloramphenicol acetyltransferase
6	7500727	C	T	2.51e-13	12.6008	Pno06G012481	UDP-glucuronate 4-epimerase
6	7500793	G	A	5.1e-07	6.29243	Pno06G012481	UDP-glucuronate 4-epimerase
6	75186996	T	C	1.08e-07	6.96593	Pno06G012523	Glycosyl hydrolase;Nucleotide-diphospho-sugar transferases
6	77992641	C	T	1.08e-07	6.96593	Pno06G013026	Protein kinase;Serine/threonine-protein kinase
6	77992661	C	T	1.08e-07	6.96593	Pno06G013026	Protein kinase;Serine/threonine-protein kinase
7	67568375	A	G	1.08e-07	6.96593	Pno07G012292	Peptidyl-prolyl cis-trans isomerase
7	147203872	T	C	1.08e-07	6.96593	Pno07G002013	Aminotransferase class IV;P-loop containing nucleoside triphosphate hydrolase
7	169422945	G	C	1.08e-07	6.96593	Pno07G003192	Peptidase C50,separase
8	28170678	T	C	1.08e-07	6.96593	Pno08G003902	Oxoglutarate/iron-dependent dioxygenase;Non-haem dioxygenase;Isopenicillin N synthase
8	45509636	A	T	1.08e-07	6.9669	Pno08G006234	WD40 repeat;Quinoprotein amine dehydrogenase
9	11401523	T	C	1.03e-07	6.98569	Pno09G000841	Clathrin adaptor;Retroviral aspartyl protease
10	33771968	T	C	1.08e-07	6.96593	Pno10G003680	Glycosyltransferase
11	67884194	C	T	1.04e-07	6.98453	Pno11G010615	Retroviral aspartyl protease;Aspartic peptidase
12	89822762	A	G	1.08e-07	6.96593	Pno12G013233	Heat shock protein 70 family;P-loop containing nucleoside triphosphate hydrolase
